# Supplementary material for: Mechanism of CsGPA1 in regulating cold tolerance of cucumber
Source: Hortic Res. 2022 May 17;9:uhac109. doi: 10.1093/hr/uhac109 (PMC9265480; doi:10.1093/hr/uhac109)
Supplement: Web_Material_uhac109 [file web_material_uhac109.zip]

Archive with 1 entries (1 files):
- suppl.rar
